# Supplementary material for: Evaluation of whole-body MRI with diffusion-weighted sequences in the staging of pediatric cancer patients
Source: PLoS One. 2020 Aug 27;15(8):e0238166. doi: 10.1371/journal.pone.0238166 (PMC7451574; doi:10.1371/journal.pone.0238166)
Supplement: S1 File — (ZIP) [file pone.0238166.s002.zip]

Archive with 23 entries (23 files):
- DADOS_ADRENAL_REVER.pdf
- DADOS_COMPROMETIMENTO_LINFONODAL.pdf
- DADOS_DEMOGR╡FICOS.pdf
- DADOS_DERRAME_PLEURAL.pdf
- DADOS_LES╟O_PRIM╡RIA.pdf
- DADOS_META_LINFONODAL - Copia.pdf
- DADOS_META_LINFONODAL.pdf
- DADOS_META_OSSEA_REVER - Copia.pdf
- DADOS_META_OSSEA_REVER.pdf
- DADOS_PULM╟O_REVER - Copia.pdf
- DADOS_PULM╟O_REVER.pdf
- DADOS_RENAL_REVER - Copia.pdf
- DADOS_RENAL_REVER.pdf
- PLANILHA - Copia.sav
- PLANILHA.sav
- RESULTADOS - Copia.xlsx
- RESULTADOS.xlsx
- RESULTADOS_NOVOS - Copia.spv
- RESULTADOS_NOVOS.spv
- RESULTADOS_VIENA - Copia.spv
- RESULTADOS_VIENA.spv
- tabela trabalho ressonância corpo inteiro - Copia.xlsx
- tabela trabalho ressonância corpo inteiro.xlsx
