# Supplementary material for: Evaluation of whole-body MRI with diffusion-weighted sequences in the staging of pediatric cancer patients
Source: PLoS One. 2020 Aug 27;15(8):e0238166. doi: 10.1371/journal.pone.0238166 (PMC7451574; doi:10.1371/journal.pone.0238166)
Supplement: S1 File — (ZIP) [file pone.0238166.s002.zip › RESULTADOS - Copia.xlsx]

## Sheet: Plan1
	diagnóstico	idade	sexo	observador RMCI 2	observador RMCI 1	estadiamento radiológico padrão	CONSENSO RMCI		estadiamento clínico radiológico
paciente 1	estadiamento de rabdomiossarcoma embrionário variante esclerosante pé esquerdo	3 anos	F	lesão primária no pé esquerdo	lesão primária no pé esquerdo	PET-CT : positivo na face plantar do antepé esquerdo, cintilografia óssea negativa, tc tórax negativo	lesão primária no pé esquerdo		lesão primária no pé esquerdo, sem evidências de metástases distantes
paciente 2	estadiamento de osteossarcoma osteoblástico de fêmur direito	11 anos	M	lesão expansiva metáfise distal do fêmur direito	lesão expansiva metáfise distal do fêmur direito	PET-CT: captação em lesão expansiva no terço distal do fêmur direito. TC do tórax: micronódulos inespecíficos. Cintilografia óssea trifásica: aumento do metabolismo no terço distal do fêmur direito, com comportamento de alta agressividade, baixa probabilidade de metástase à distância	lesão expansiva metáfise distal do fêmur direito		lesão expansiva no terço distal do fêmur direito, sem evidências de metástases à distância
paciente 3	estadiamento de osteossarcoma condroblástico de fêmur direito	7 anos	F	lesão expansiva metadiáfise femoral direita	lesão expansiva metadiáfise femoral direita	Cintilografia óssea: aumento do metabolismo ósseo no fêmur direito. Tc do tórax: negativa.	lesão expansiva metadiáfise femoral direita		lesão expansiva metadiáfise femoral direita, sem evidências de metástases à distância
paciente 4	seguimento de TCG de Seio endodérmico sacrococcígeo	3 anos	F	ausência de lesões atuais	ausência de lesões atuais	TC do tórax: suturas mecânicas/pós-operatório, sem evidências de lesão atual. Cintilografia óssea negativa. Tc de de abdome total: alterações pós-operatórias no sacro, sem evidências de lesões atuais.	ausência de lesões atuais		Ausência de lesões atuais
paciente 5	estadiamento de linfoma Hodgkin esclerose nodular	5 anos	F	linfonodomegalias cervicais baixas/supraclaviculares à direita, linfonodomegalias mediastinais (dois ou mais cadeias do mesmo lado do diafragma)	linfonodomegalias cervicais baixas/supraclaviculares à direita, linfonodomegalias mediastinais,	PET-CT: concentração anormal em linfonodomegalias cervicais/supra-claviculares à direita e mediastinais (dois ou mais cadeias do mesmo lado do diafragma) . TC DE ABDOME E PELVE: NORMAIS TC do tórax e PESCOÇO: linfonodomegalias cervicais/supra-claviculares direitas e mediastinais (dois ou mais cadeias do mesmo lado do diafragma)	linfonodomegalias cervicais baixas/supraclaviculares à direita, linfonodomegalias mediastinais, (dois ou mais cadeias do mesmo lado do diafragma)		doença em dois ou mais cadeias do mesmo lado do diafragma
paciente6	estadiamento de osteossarcoma de úmero proximal	13 anos	M	tumor úmero proximal esquerdo	tumor úmero proximal esquerdo	Cintilografia óssea: aumento do metabolismo ósseo no terço proximal do úmero esquerdo. TC DE TÓRAX normal	tumor úmero proximal esquerdo		tumor úmero proximal esquerdo, sem evidências de doença à distância
paciente7	estadiamento de osteossarcoma	18 anos	M	lesão expansiva fíbula proximal esquerda	lesão expansiva fíbula proximal esquerda	cintilografia óssea: acentuado aumento do metabolismo ósseo na diáfise proximal da fíbula esquerda. PET-CT lesão expansiva na fíbula proximal esquerda. Ct de tórax: negativa	lesão expansiva fíbula proximal esquerda		lesão expansiva na fíbula proximal esquerda
paciente8	estadiamento de osteossarcoma osteoblástico de fêmur esquerdo	6 anos	M	lesão expansiva na asa do ilíaco esquerdo, lesão comprometendo difusamente o fêmur esquerdo, lesões no fêmur distal direito, tíbia proximal direita, esparsas em arcos costais e vértebras	lesões ósseas em fêmur distal esquerdo, tíbia proximal direita e fêmur esquerdo	PET-CT : positivo no terço médio e distal do fêmur esquerdo, escápula esquerda, cabeça umeral bilateral, arco costal direito, terço proximal do fêmur esquerdo, terço distal do fêmur direito e terço proximal da tíbia direita. TC tórax: múltiplos nódulos pulmonares com até 11 mm	Lesão expansiva no fêmur esquerdo (primário) e mais de três metástases ósseas		Lesão expansiva no fêmur esquerdo, metástases ósseas e pulmonares
paciente9	estadiamento osteossarcoma de fêmur distal esquerdo	10 anos	F	lesão expansiva metáfise distal fêmur esquerdo	lesão expansiva metáfise distal fêmur esquerdo	Cintilografia óssea: lesão no terço distal do fêmur esquerdo. TC do Tórax: negativa. PET-CT: lesão expansiva no fêmur distal esquerdo, sem outras alterações.	lesão expansiva metáfise distal fêmur esquerdo		lesão no terço distal do fêmur esquerdo, sem evidências de metástases distantes
paciente10	estadiamento osteossarcoma do pé	11 anos	F	lesão expansiva no primeiro metatarso direito	lesão expansiva no primeiro metatarso direito	Cintilografia óssea: área focal de captação no primeiro metatarso direito. Tc do tórax: nódulo com 5 mm (inespecífico), considerado negativo	lesão expansiva no primeiro metatarso direito		lesão expansiva no primeiro metatarso direito, sem evidências de metástases distantes
paciente11	estadiamento osteossarcoma fêmur esquerdo	18 anos	M	lesão expansiva no fêmur distal esquerdo	lesão expansiva no fêmur distal esquerdo	Cintilografia óssea: positiva na metade distal da diáfise do fêmur esquerdo. TC do tórax: negativa	lesão expansiva no fêmur distal esquerdo		lesão expansiva no fêmur distal esquerdo, sem evidências de metástases distantes
paciente12	seguimento de linfoma de Hodgkin	11 anos	M	ausência de lesões atuais	ausência de lesões atuais	PET-CT: ausência de lesões atuais	ausência de lesões atuais		ausência de lesões atuais
paciente13	estadiamento de osteossarcoma periosteal	18 anos	M	tumor no fêmur distal direito, componente de partes moles	tumor no fêmur distal direito, componente de partes moles	Cintilografia óssea: positiva no terço distal do fêmur direito, sem sinais de metástase. PET-CT: positiva no terço distal do fêmur direito. TC de tórax: pequenos nódulos inespecíficos (considerada negativa).	tumor no fêmur distal direito, componente de partes moles		tumor no fêmur distal direito, sem evidências de metástases distantes
paciente14	seguimento Lifraumeni, linfoma de Hodgkin, sarcoma de alto grau de escapula esq, fibrohistiocitoma maligno, carcinoma adrenal esquerdo, 3 sarcomas de partes moles	17 anos	F	alteração de sinal na cintura escapular/região do terço médio da clavícula esquerda e tecidos moles supra-claviculares	nódulo no rim esquerdo (angiomiolipoma?)	Cintilografia óssea: discreta captação na projeção do trocanter menor do fêmur direito e na porção proximal da tíbia esquerda estáveis em relação a estudo de 01/2013	alteração de sinal na cintura escapular/região do terço médio da clavícula esquerda e tecidos moles supra-claviculares, nódulo no rim esquerdo com características benignas		alterações indeterminadas, estáveis, provavelmente benignas
paciente15	seguimento Lifraumeni, linfoma de Hodgkin, sarcoma de alto grau de escapula esq, fibrohistiocitoma maligno, carcinoma adrenal esquerdo, 3 sarcomas de partes moles	17 anos	F	nódulo adrenal direito, lesão focal no rim esquerdo, lesão terço médio clavícula esquerda, ilíaco junto ao sacro bilateral	lesão focal no rim esquerdo(cisto protéico/hemático), nódulo na asa do ilíaco esquerdo	Cintilografia óssea: discreta captação na projeção do trocanter menor do fêmur direito e na porção proximal da tíbia esquerda estáveis em relação a estudo de 01/2013	nódulo adrenal direito inespecífico, lesão focal no rim esquerdo com características benignas, lesão terço médio clavícula esquerda, ilíaco junto ao sacro bilateral		alterações indeterminadas, estáveis, provavelmente benignas
paciente16	seguimento de linfoma de Hodgkin esclerose nodular	15 anos	F	Linfonodomegalia supraclavicular bilateral e mediastinal (dois ou mais cadeias do mesmo lado do diafragma)	Linfonodomegalia supraclavicular bilateral e mediastinal (dois ou mais cadeias do mesmo lado do diafragma)	PET CT: Linfonodomegalia supraclavicular bilateral e mediastinal (dois ou mais cadeias do mesmo lado do diafragma) . TC do tórax: Linfonodomegalia supraclavicular bilateral e mediastinal. TC de Abdome e pelve: negativos	Linfonodomegalia supraclavicular bilateral e mediastinal (dois ou mais cadeias do mesmo lado do diafragma)		doença em dois ou mais cadeias do mesmo lado do diafragma
paciente17	estadiamento de osteossarcoma osteoblástico de fêmur distal esquerdo	10 anos	F	massa fêmur distal esquerdo	massa fêmur distal esquerdo	Cintilografia óssea: metabolismo ósseo anormal no terço distal do fêmur esquerdo, sem metástase distantes. PET-CT: positivo no fêmur distal esquerdo. Tc do tórax: negativo	massa fêmur distal esquerdo		massa fêmur distal esquerdo
paciente18	estadiamento de linfoma Hodgkin	11 anos	M	linfonodomegalia para-aórtica e ilíaca comum à direita (dois ou mais cadeias do mesmo lado do diafragma)	linfonodomegalia para-aórtica e ilíaca comum à direita (dois ou mais cadeias do mesmo lado do diafragma)	TC Abdome/pelve: bloco linfonodal na cadeia ilíaca comum/externa direita (dois ou mais cadeias do mesmo lado do diafragma) . TC tórax: normal. TC do pescoço: normal. PET-CT: positivo em linfonodomegalias para-aórtica, ilíaca comum/externa e inguinais direitas (dois ou mais cadeias do mesmo lado do diafragma)	linfonodomegalia para-aórtica e ilíaca comum à direita		dois ou mais cadeias do mesmo lado do diafragma
paciente19	estadiamento de sarcoma de Ewing de partes moles paravertebral	16 anos	M	massa na transição cérvico-torácica direita	massa na transição cérvico-torácica direita	PET-CT: positivo em massa na transição cérvico-torácica direita. Tc do tórax: negativa	massa na transição cérvico-torácica direita		massa na transição cérvico-torácica direita, sem evidências de metastases distantes
paciente20	estadiamento de linfoma linfoblástico ósseo	16 anos	M	ausência de lesões atuais	infiltração difusa do esqueleto axial e apendicular pela patologia de base	TC tórax, abdome e pelve: lesões ósseas disseminadas	infiltração difusa do esqueleto axial e apendicular pela patologia de base		infiltração difusa do esqueleto axial e apendicular pela patologia de base
paciente21	segmento de pnet região lombar	17 anos	F	ausência de lesões atuais	ausência de lesões atuais	TC abdome total: ausência de lesões em atividade. TC do tórax: pequeno nódulo pulmonar subcentimétrico (inespecífico) estável	ausência de lesões atuais		ausência de lesões atuais
paciente22	estadiamento de pseudomixoma peritoneal	17 anos	M	massa peritoneal (pseudomixoma), derrame pleural	massa peritoneal (pseudomixoma), derrame pleural	TC abdome total: massas hipodensas confluentes na cavidade peritoneal (pseudomixoma). Tc do tórax: derrame pleural	massa peritoneal (pseudomixoma), derrame pleural		massas hipodensas confluentes na cavidade peritoneal (pseudomixoma). Tc do tórax: derrame pleural
paciente23	estadiamento de linfoma de Hodgkin	17 anos	M	massa cérvico-torácica/mediastinal, linfonodo axilar esquerdo (dois ou mais cadeias do mesmo lado do diafragma) , derrame pleural	massa cérvico-torácica/mediastinal, linfonodo axilar esquerdo (dois ou mais cadeias do mesmo lado do diafragma) , derrame pleural	TC de Tórax: massa heterogênea, com densidade de partes moles, no mediastino anterior, derrame pleural bilateral. TC de abdome total: negativa. PET-CT: captação em linfonodomegalias mediastinal anterior, paraesternais, diafragmática superior esquerda e infra-clavicular esquerda (dois ou mais cadeias do mesmo lado do diafragma)	massa cérvico-torácica/mediastinal, linfonodo axilar esquerdo (dois ou mais cadeias do mesmo lado do diafragma) , derrame pleural		doença em dois ou mais cadeias do mesmo lado do diafragma
paciente24	estadiamento de rabdomiossarcoma alveolar retroperitoneal	17 anos	M	massa retroperitoenal, linfonodomegalia inguino-ilíaca direita, fêmur proximal direito, terço médio tíbia direita	massa retroperitoenal, linfonodomegalia inguino-ilíaca direita	PET-CT: extensa lesão retroperitoneal envolvendo o psoas direito e linfonodo inguinal direito. TC TÓRAX: micronódulos inespecíficos . TC de Crânio: normal	massa retroperitoenal, linfonodomegalia inguino-ilíaca direita, fêmur proximal direito, terço médio tíbia direita		lesão retroperitoneal envolvendo o psoas direito com linfonodomegalia inguinal/ilíaca. Lesões ósseas consideradas benignas/baixa agressividade. Pequenos nódulos pulmonares considerados benignos
paciente25	seguimento de tumor de Wilms	4 anos	M	Nódulo no pulmão direito (1 lesão)	Nódulo no pulmão direito (1 lesão)	TC Abodme superior: linfonodomegalias mesentéricas e retroperitoneais sugerindo acometimento secundário com até 14 mm. Tc de Tórax: alguns nódulos (mais de 3), o maior no pulmão direito	Nódulo no pulmão direito (1 lesão)		doença com metástases linfonodoais mesentéricas e retroperitoneais até 14 mm, metástases pulmonares (mais de 3)
paciente26	estadiamento de condroblastoma de escápula direita	14 anos	M	alteração de sinal na escápula D e articulação escápulo-umeral esquerda/subcutânea	alteração de sinal na escápula D e articulação escápulo-umeral esquerda/subcutânea	Cintilografia óssea: acentuado aumento do metabolismo ósseo na escápula direita. PET-CT: positivo na escápula direita	alteração de sinal na escápula D e articulação escápulo-umeral esquerda/subcutânea		doença primária na escápula direita, sem metástase à distância
paciente27	seguimento de retinoblastoma	6 anos	F	osteossíntese na coluna torácica, alteração de sinal metafisária distal fêmur direito (inconclusivo)	osteossíntese na coluna torácica, alteração de sinal metafisária distal fêmur direito (inconclusivo)	PET-CT NEGATIVO	osteossíntese na coluna torácica, alteração de sinal metafisária distal fêmur direito (inconclusivo)		Ausência de lesões atuais
paciente28	seguimento de ganglioneuroblastoma pélvico	14 anos	F	pequena ascite, classificado como não oncológico	lesão retroperitoneal hipogástrica	TC de abdome e pelve: linfonodomegalias mesentéricas com até 12 mm. TC do tórax: pequenos nódulos pulmonares inespecíficos	lesão retroperitoneal hipogástrica		disseminação para linfonodos mesentérios. Pequenos nódulos pulmonares benignos
paciente29	seguimento de linfoma de Hodgkin	12 anos	F	ausência de lesões atuais	ausência de lesões atuais	Tc tórax: pequeno nódulo subcentimétrico estável. Tc do abdome superior e pelve: negativo. Tc do pescoço: negativo.	ausência de lesões atuais		ausência de lesões atuais. Nódulo pulmonar considerado benigno
paciente30	seguimento de osteossarcoma condroblástico	18 anos	M	prótese no úmero direito, sem evidências de lesões	prótese no úmero direito, sem evidências de lesões	Pet-ct: captação em linfonodo hilar esquerdo, que em seguimento não confirmou acometimento secundário. TC do tórax negativa.	prótese no úmero direito, sem evidências de lesões		ausência de lesões atuais. Linfonodo hilar considerado benigno
paciente31	seguimento de osteossarcoma de fêmur	18 anos	M	lesão na metáfise distal do fêmur esquerdo, prótese fêmur direito	lesão na metáfise distal do fêmur esquerdo, prótese fêmur direito	PET-CT: positivo no fêmur distal esquerdo. Cintilografia óssea : positiva no fêmur distal esquerdo e no corpo de T10, esta última não confirmou em estudos posteriores.	lesão na metáfise distal do fêmur esquerdo, prótese fêmur direito		lesão metastática no fêmur distal esquerdo
paciente32	estadiamento de rabdomiossarcoma de tecido conjuntivo	16 anos	F	lesão expansiva mão direita, focos difusos de alteração de sinal em fêmures distais/esqueleto axial, derrame pleural bilateral	lesão expansiva mão direita, derrame pleural bilateral	TC TÓRAX: lesões ósseas disseminadas, derrame pleural bilateral, opacidades consolidativas, por vezes nodulares em ambos os pulmões. PET-CT: lesões ósseas disseminadas, linfonodos mediastinais e nódulo pulmonar direito no segmento póstero-basal do lobo inferior direito.	lesão expansiva mão direita, lesões ósseas disseminadas, derrame pleural bilateral		lesão expansiva mão direita, lesões ósseas disseminadas, metástases pulmonares, derrame pleural bilateral
paciente33	estadiamento neoplasia ovariana	10 anos	F	massa pélvica ovariana	massa pélvica ovariana	TC ABDOME E PELVE: massa pélvica ovariana. Tc do tórax: negativa	massa pélvica ovariana		massa pélvica ovariana, sem evidências de metástases distantes
paciente 34	seguimento de TCG de ovário	17 anos	F	ausência de lesões atuais	ausência de lesões atuais	TOMOGRAFIA DE ABDOME SUPERIOR E PELVE: ALTERAÇÕES PÓS-OPERATÓRIAS, SEM LESÕES ATUAIS. TC TORÁX: NÓDULO INESPECÍFICO NO PULMÃO ESQUERDO COM 10 MM ESTÁVEL.	ausência de lesões atuais		ausência de lesões atuais. Nódulo pulmonar considerado benigno

## Sheet: Plan2
LEGENDA	SEXO	QUALIFICAÇÃO	diagnóstico	LESÃO PRIMÁRIA	META OSSO	META PULMÃO	META LINFONODAL	comprometimento linfonodal primário	NÓDULO RENAL	derrame pleural
	M=1	ESTADIAMENTO:1	rabdomiossarcoma embrionário variante esclerosante 1	PRESENTE: 1	Ausente:0	Ausente:0	NENHUMA: 0	nenhuma cadeia: 0	AUSENTE: 0	ausente: 0
	F=2	SEGUIMENTO:2	osteossarcoma: 2	AUSENTE:0	presente: 1	Presente: 1	1 CADEIA: 1	1 cadeia: 1	1 NÓDULO: 1	presente: 1
				NÃO APLICÁVEL: 100			2 OU MAIS CADEIAS: 2	2 ou mais cadeias do mesmo lado do diafragma: 2
			TCG de Seio endodérmico sacrococcígeo: 3				não se aplica: 100
			linfoma Hodgkin: 4
			Lifraumeni, com múltiplos tumores primários: 5
			sarcoma de Ewing: 6
			linfoma linfoblástico ósseo:7
		estadiamento de rabdomiossarcoma embrionário variante esclerosante pé esquerdo : 1	pnet:8
			pseudomixoma peritoneal: 9
			tumor de Wilms: 10
			condroblastoma: 11
			retinoblastoma: 12
			ganglioneuroblastoma: 13
			neoplasia ovariana: 14
		resulta final do estadiamento :
		ausência de doença neoplásica: 0
		presença de doença neoplásica:1

## Sheet: Plan3
	QUALIFICAÇÃO	diagnóstico	idade	sexo	LESÃO PRIMÁRIA RMCI 1	LESÃO PRIMÁRIA RMCI2	LESÃO PRIMÁRIA ESTAD PADRÃO	LESÃO PRIMÁRIA ESTAD CLÍNICO-RADIOLÓGICO	CONSENSO RMCI LESÃO PRIMÁRIA	META ÓSSEA RMC1	META ÓSSEA RMCI 2	META ÓSSEA ESTAD PADRÃO	META ÓSSEA CONSENSO RMCI	META ÓSSEA ESTAD CLÍNICO-RADIOLÓGICO	META PULMÃO RMC1	META PULMÃO RMCI 2	META PULMÃO ESTAD PADRÃO	META PULMÃO CONSENSO RMC	META PULMÃO ESTAD CLÍNICO-RADIOLÓGICO	META LINFONODAL RMCI 1	META LINFONODAL RMCI 2	META LINFONODAL ESTAD PADRÃO	META LINFONODAL CONSENSO RMCI	META LINFONODAL ESTAD CLÍNICO RADIOLÓGICO	nódulo adrenal rmci 1	nódulo adrenal rmci 2	nódulo adrenal estad padrão	nódulo adrenal conseno rmci	nódulo adrenal estad clínico-radiológico	nódulo renal rmci 1	nódulo renal rmci 2	nódulo renal estad padrão	nódulo renal consenso rmci	nódulo renal estad clínico-radiológico	comprometimento linfonodal primário RMCI 1	comprometimento linfonodal primário RMC1 2	comprometimento linfonodal primário estad padrão	comprometimento linfonodal primário estad clínico-radiológico	comprometimento linfonodal primário consenso rmci	derrame pleural RMCI 1	derrame pleural RMCI 2	derrame pleural estad padrão	derrame pleural consenso RMCI	derrame pleural estad clínico-radiológico	resultado final consenso RMCI	resultado final estadiamento padrão
paciente 1	1	1	13	2	1	1	1	1	1	0	0	0	0	0	0	0	0	0	0	0	0	0	0	0	0	0	0	0	0	0	0	0	0	0	100	100	100	100	100	0	0	0	0	0	1	1
paciente 2	1	2	11	1	1	1	1	1	1	0	0	0	0	0	0	0	0	0	0	0	0	0	0	0	0	0	0	0	0	0	0	0	0	0	100	100	100	100	100	0	0	0	0	0	1	1
paciente 3	1	2	7	2	1	1	1	1	1	0	0	0	0	0	0	0	0	0	0	0	0	0	0	0	0	0	0	0	0	0	0	0	0	0	100	100	100	100	100	0	0	0	0	0	1	1
paciente 4	2	3	3	2	100	100	100	100	100	0	0	0	0	0	0	0	0	0	0	0	0	0	0	0	0	0	0	0	0	0	0	0	0	0	100	100	100	100	100	0	0	0	0	0	0	0
paciente 5	1	4	5	2	1	1	1	1	1	0	0	0	0	0	0	0	0	0	0	100	100	100	100	100	0	0	0	0	0	0	0	0	0	0	2	2	2	2	2	0	0	0	0	0	1	1
paciente 6	1	2	13	1	1	1	1	1	1	0	0	0	0	0	0	0	0	0	0	0	0	0	0	0	0	0	0	0	0	0	0	0	0	0	100	100	100	100	100	0	0	0	0	0	1	1
paciente 7	1	2	18	1	1	1	1	1	1	0	0	0	0	0	0	0	0	0	0	0	0	0	0	0	0	0	0	0	0	0	0	0	0	0	100	100	100	100	100	0	0	0	0	0	1	1
paciente 8	1	2	6	1	1	1	1	1	1	1	1	1	1	1	0	0	1	0	1	0	0	0	0	0	0	0	0	0	0	0	0	0	0	0	100	100	100	100	100	0	0	0	0	0	1	1
paciente 9	1	2	10	2	1	1	1	1	1	0	0	0	0	0	0	0	0	0	0	0	0	0	0	0	0	0	0	0	0	0	0	0	0	0	100	100	100	100	100	0	0	0	0	0	1	1
paciente 10	1	2	11	2	1	1	1	1	1	0	0	0	0	0	0	0	0	0	0	0	0	0	0	0	0	0	0	0	0	0	0	0	0	0	100	100	100	100	100	0	0	0	0	0	1	1
paciente 11	1	2	18	1	1	1	1	1	1	0	0	0	0	0	0	0	0	0	0	0	0	0	0	0	0	0	0	0	0	0	0	0	0	0	100	100	100	100	100	0	0	0	0	0	1	1
paciente 12	2	4	11	1	100	100	100	100	100	0	0	0	0	0	0	0	0	0	0	0	0	0	0	0	0	0	0	0	0	0	0	0	0	0	0	0	0	0	0	0	0	0	0	0	1	1
paciente 13	1	2	18	1	1	1	1	1	1	0	0	0	0	0	0	0	0	0	0	0	0	0	0	0	0	0	0	0	0	0	0	0	0	0	100	100	100	100	100	0	0	0	0	0	1	1
paciente 14	2	5	17	2	0	0	0	0	0	0	1	1	1	0	0	0	0	0	0	100	100	100	100	100	0	0	0	0	0	1	0	0	1	0	100	100	100	100	100	0	0	0	0	0	1	0
paciente 15	2	5	17	2	0	0	0	0	0	1	1	1	1	0	0	0	0	0	0	100	100	100	100	100	1	0	0	1	0	1	1	0	1	0	100	100	100	100	100	0	0	0	0	0	1	0
paciente 16	2	4	15	2	100	100	100	100	100	0	0	0	0	0	0	0	0	0	0	100	100	100	100	100	0	0	0	0	0	0	0	0	0	0	2	2	2	2	2	0	0	0	0	0	1	1
paciente 17	1	2	10	2	1	1	1	1	1	0	0	0	0	0	0	0	0	0	0	0	0	0	0	0	0	0	0	0	0	0	0	0	0	0	100	100	100	100	100	0	0	0	0	0	1	1
paciente 18	1	4	11	1	1	1	1	1	1	0	0	0	0	0	0	0	0	0	0	100	100	100	100	100	0	0	0	0	0	0	0	0	0	0	2	2	2	2	2	0	0	0	0	0	1	1
paciente 19	1	6	16	1	1	1	1	1	1	0	0	0	0	0	0	0	0	0	0	0	0	0	0	0	0	0	0	0	0	0	0	0	0	0	100	100	100	100	100	0	0	0	0	0	1	1
paciente 20	1	7	16	1	1	0	1	1	1	100	100	100	100	100	0	0	0	0	0	0	0	0	0	0	0	0	0	0	0	0	0	0	0	0	0	0	0	0	0	0	0	0	0	0	1	1
paciente 21	2	8	17	2	100	100	100	100	100	0	0	0	0	0	0	0	0	0	0	0	0	0	0	0	0	0	0	0	0	0	0	0	0	0	100	100	100	100	100	0	0	0	0	0	0	0
paciente 22	1	9	17	1	1	1	1	1	1	0	0	0	0	0	0	0	0	0	0	0	0	0	0	0	0	0	0	0	0	0	0	0	0	0	100	100	100	100	100	1	1	1	1	1	1	1
paciente 23	1	4	17	1	1	1	1	1	1	0	0	0	0	0	0	0	0	0	0	100	100	100	100	100	0	0	0	0	0	0	0	0	0	0	2	2	2	2	2	1	1	1	1	1	1	1
paciente 24	1	1	17	1	1	1	1	1	1	0	1	0	1	0	0	0	0	0	0	2	2	2	2	2	0	0	0	0	0	0	0	0	0	0	100	100	100	100	100	0	0	0	0	0	1	1
paciente 25	2	10	4	1	100	100	100	100	100	0	0	0	0	0	1	1	1	1	1	0	0	2	0	2	0	0	0	0	0	0	0	0	0	0	100	100	100	100	100	0	0	0	0	0	1	1
paciente 26	1	11	14	1	1	1	1	1	1	0	0	0	0	0	0	0	0	0	0	0	0	0	0	0	0	0	0	0	0	0	0	0	0	0	100	100	100	100	100	0	0	0	0	0	1	1
paciente 27	2	12	6	2	100	100	100	100	100	1	1	0	1	0	0	0	0	0	0	0	0	0	0	0	0	0	0	0	0	0	0	0	0	0	100	100	100	100	100	0	0	0	0	0	1	0
paciente 28	2	13	14	2	100	100	100	100	100	0	0	0	0	0	0	0	0	0	0	1	0	1	1	1	0	0	0	0	0	0	0	0	0	0	100	100	100	100	100	0	0	0	0	0	1	1
paciente 29	2	4	12	2	100	100	100	100	100	0	0	0	0	0	0	0	0	0	0	0	0	0	0	0	0	0	0	0	0	0	0	0	0	0	0	0	0	0	0	0	0	0	0	0	0	0
paciente 30	2	2	18	1	100	100	100	100	100	0	0	0	0	0	0	0	0	0	0	0	0	1	0	0	0	0	0	0	0	0	0	0	0	0	100	100	100	100	100	0	0	0	0	0	0	0
paciente 31	2	2	18	1	100	100	100	100	100	1	1	1	1	1	0	0	0	0	0	0	0	0	0	0	0	0	0	0	0	0	0	0	0	0	100	100	100	100	100	0	0	0	0	0	1	1
paciente 32	1	1	16	2	1	1	1	1	1	0	1	1	1	1	0	0	1	0	1	0	0	0	0	0	0	0	0	0	0	0	0	0	0	0	100	100	100	100	100	1	1	1	1	1	1	1
paciente 33	1	14	10	2	1	1	1	1	1	0	0	0	0	0	0	0	0	0	0	0	0	0	0	0	0	0	0	0	0	0	0	0	0	0	100	100	100	100	100	0	0	0	0	0	1	1
paciente 34	2	14	17	2	100	100	100	100	100	0	0	0	0	0	0	0	0	0	0	0	0	0	0	0	0	0	0	0	0	0	0	0	0	0	100	100	100	100	100	0	0	0	0	0

## Sheet: spss
	QUALIFICAÇÃO	diagnóstico	idade	sexo	resultado final RMCI	resultado final estadiamento clínico-radiológico
paciente 1	1	1	13	2
paciente 2	1	2	11	1
paciente 3	1	2	7	2
paciente 4	2	3	3	2
paciente 5	1	4	5	2
paciente 6	1	2	13	1
paciente 7	1	2	18	1
paciente 8	1	2	6	1
paciente 9	1	2	10	2
paciente 10	1	2	11	2
paciente 11	1	2	18	1
paciente 12	2	4	11	1
paciente 13	1	2	18	1
paciente 14	2	5	17	2
paciente 15	2	5	17	2
paciente 16	2	4	15	2
paciente 17	1	2	10	2
paciente 18	1	4	11	1
paciente 19	1	6	16	1
paciente 20	1	7	16	1
paciente 21	2	8	17	2
paciente 22	1	9	17	1
paciente 23	1	4	17	1
paciente 24	1	1	17	1
paciente 25	2	10	4	1
paciente 26	1	11	14	1
paciente 27	2	12	6	2
paciente 28	2	13	14	2
paciente 29	2	4	12	2
paciente 30	2	2	18	1
paciente 31	2	2	18	1
paciente 32	1	1	16	2
paciente 33	1	14	10	2
paciente 34	2	14	17	2

## Sheet: KAPPA
RMCI
		Frequency	Percent	Valid Percent	Cumulative Percent			Symmetric Measures
Valid	AUSENTE	5	14.7059	14.7059	14.7059					Value	Asymp. Std. Errora	Approx. Tb	Approx. Sig.
	PRESENTE	29	85.2941	85.2941	100			Measure of Agreement	Kappa	0.718232	0.149042	4.36483	1.27223e-05
	Total	34	100	100				N of Valid Cases		34
ECR
		Frequency	Percent	Valid Percent	Cumulative Percent
Valid	AUSENTE	8	23.5294	23.5294	23.5294
	PRESENTE	26	76.4706	76.4706	100
	Total	34	100	100
RMCI * ECR Crosstabulation
Count
		ECR		Total
		AUSENTE	PRESENTE
RMCI	AUSENTE	5	0	5
	PRESENTE	3	26	29
Total		8	26	34

## Sheet: VALORES_NOVOSpad
PADRÃO OURO							SENSIBILIDADE:				VPP
POSITIVO	26						EXAME POSITIVO	29			verdadeiro positivo	26
AUSENTE	8						DOENTES	26			verdadeiro + falso positivos	29
								1				0.896
RESSONÂNCIA
POSITIVO	29						ESPECIFICIDADE				VPN
AUSENTE	5						EXAME NEGATIVO	5			verdadeiro negativo	8
							NÃO DOENTES	8			verdadeiro + falso negativos	5
								0.625				1
RMCI * ECR Crosstabulation
Count
		ECR		Total
		AUSENTE	PRESENTE
RMCI	AUSENTE	5	0	5
	PRESENTE	3	26	29
Total		8	26	34
